# Supplementary material for: Integrating GWAS and machine learning for disease risk prediction in the Taiwanese Hakka population
Source: Front Genet. 2025 Dec 4;16:1694084. doi: 10.3389/fgene.2025.1694084 (PMC12713315; doi:10.3389/fgene.2025.1694084)
Supplement: Supplementary file 2 [file Table1.xlsx]

## Sheet: Supplementary Table S1
Supplementary Table S1 Cross-validation accuracy of 14 models constructed using SNPs with a genome-wide analysis P value < 0.0001, validated against TWB
Model name	Accuracy (%)
	Diabetes mellitus		Eye disease		Hypertension
	GWAS Selection	TWB	GWAS Selection	TWB	GWAS Selection	TWB
Decision tree (C4.5)	69.79	57.69	43.75	75	42.71	48.48
KNN	82.29	57.69	58.33	64.29	62.5	48.48
LIBSVM	91.67	53.85	64.58	57.14	56.25	48.48
Logistic	87.5	61.54	62.5	57.14	50	39.39
model trees
LWL	50	46.15	60.42	60.71	47.92	51.52
Naive Bayes	88.54	61.54	56.25	60.71	46.88	36.36
One Rule	51.04	46.15	50	60.71	62.5	45.45
PART	68.75	42.31	48.96	60.71	43.75	45.45
Random Forest	84.375	69.23	59.38	67.86	51.04	45.45
Random Tree	77.08	65.38	55.21	46.43	54.17	36.36
RIPPER	78.13	57.69	59.38	60.71	48.96	45.45
SGD	89.58	50	56.25	60.71	41.67	45.45
SMO	79.17	57.69	60.42	64.29	42.71	42.42
Zero Rule	52.08	61.54	64.58	57.14	56.25	48.48
GWAS Selection: P value< 10-4 (Diabetes mellitus : 10 SNPs, Cataract : 27 SNPs, Hypertension : 23 SNPs)
LIBSVM: A Library for Support Vector Machines, SGD: Stochastic gradient descent SVM, SMO: Sequential minimal optimization Logistic, KNN: K-nearest neighbors, LWL: Locally weighted learning, RIPPER: Repeated Incremental Pruning to Produce Error Reduction, PART: Pruning rule-based classification tree.

## Sheet: Supplementary Table S2
Supplementary Table S2 displays the SNP combinations selected by the Random Forest model for type 2 diabetes, eye diseases, and hypertension
Disease	ID	Chromosome	Cytoband	Allele		Associated Gene	GWAS (P-value)			GTEx	Intersection
				Ref	Alt		T2D	Eye disease	Hypertension
Diabetes mellitus	rs12044674	1	q23.3	G	T	PBX1, LMX1A	*	*	*	-	-
	rs12121653	1	q32.1	T	C	KDM5B	*	*	**	V	-
	rs12568685	1	p31.3	G	A	-	*	0.01	*	V	-
	rs956386	2	q24.3	G	T	FIGN, KCNH7	*	0.04	0.02	-	-
	rs4402787	2	q12.2	A	G	NCK2	*	0.02	0.02	-	-
	rs116971879	3	q13.13	A	C	DPPA2	**	**	***	-	-
	rs4701523	5	p14.1	A	T	CDH9	*	0.01	*	-	-
	rs879045	7	p11.2	A	C	NUPR2	*	0.03	*	V	-
	rs17088590	8	p21.3	C	T	PEBP4	*	0.03	*	-	-
	rs117705722	9	p22.2	G	C	SH3GL2, ADAMTSL1	*	0.15	0.06	-	-
	rs117174344	10	p11.21	C	T	FZD8, PCAT5	**	*	*	-	-
	rs117705386	13	q12.3	G	T	MTUS2	*	0.04	*	-	-
	rs9569458	13	q21.1	C	T	PRR20B	*	0.03	*	-	-
	rs73584602	13	q33.1	G	A	DAOA-AS1	*	*	*	V	-
Eye diseases	rs6676790	1	q23.1	C	T	ETV3, FCRL5	0.04	*	0.02	V	-
	rs631450	1	q31.2	C	T	RGS18	*	*	*	-	-
	rs12756914	1	q41	A	G	DISP1, TLR5	*	*	*	V	-
	rs10490598	2	q36.3	C	T	SPHKAP, PID1	0.11	*	0.08	-	-
	rs10036055	5	p14.2	C	A	CDH12, PRDM9	*	*	**	-	-
	rs116941872	7	q35	G	T	CNTNAP2	**	***	**	-	V
	rs10100105	8	q24.22	G	A	ZFAT	*	*	**	-	-
	rs6491129	13	q12.13	C	T	WASF3, CDK8	**	**	**	V	-
	rs8022707	14	q12	C	A	STXBP6, NOVA1	*	**	*	-	-
	rs11700536	21	q22.3	C	T	-	0.09	*	0.05	-	-
Hypertension	rs146599921	1	q25.3	AT	-	ZNF648, CACNA1E	0.01	0.02	*	-	-
	rs75282567	2	p12	C	A	TACR1,EVA1A	0.01	0.02	*	-	-
	rs75539603	2	q31.1	G	T	ZAK	*	0.01	*	-	-
	rs73058503	3	p22.2	A	G	XIRP1	*	**	**	V	-
	rs16877783	6	p22.3	A	C	GMPR	0.02	0.07	*	V	-
	rs7839529	8	q23.3	A	C	TRPS1, CSMD3	*	0.04	*	-	-
	rs12359245	10	p14	C	T	KIN	0.01	0.02	*	V	-
	rs150643536	13	q21.2	A	G	TDRD3	*	0.05	*	-	-
	rs9514209	13	q31.2	A	C	-	*	*	*	V	-
	rs77411406	13	q33.1	C	T	NALCN	*	0.03	*	V	-
	rs2333236	14	q12	G	A	FOXG1-AS1	0.01	0.02	*	-	-
	rs74558040	14	q32.2	G	A	-	**	*	**	-	-
	rs77245215	16	p12.2	G	A	COG7	0.01	0.02	*	-	-
	rs6500596	16	p13.3	G	T	CORO7, CORO7-PAM16	*	**	*	V	-
	rs191212406	X	q23	C	T	XACT	*	*	*	-	-
*: P< 0.01, **: P< 0.001, ***: P< 0.0001
Intersection: Whether there is an intersection with the GWAS result (P-value < 10-4)

## Sheet: Supplementary Table S3
Supplementary Table S3 Disease-associated SNPs with cis-eQTL effects identified in GTEx
gene_id	gene_name	biotype	gene_chr	gene_start	gene_end	strand	num_var	beta_shape1	beta_shape2	true_df	pval_true_df	variant_id	tss_distance	chr	variant_pos	ref	alt	num_alt_per_site	rs_id_dbSNP155_GRCh38p13	ma_samples	ma_count	af	pval_nominal	slope	slope_se	pval_perm	pval_beta	qval	pval_nominal_threshold	afc	afc_se	Source	pos
ENSG00000117139.18	KDM5B	protein_coding	chr1	202724495	202808487	-	6227	1.05918	1029.44	484.627	1.91764e-66	chr1_202797643_T_C_b38	-10844	chr1	202812616	T	C	1	rs12121653	204	223	0.181596	4.148e-08	-0.186851	0.0335837	9.999e-05	3.74363e-67	4.10286e-66	0.000171973	0.463367	0.0531329	Esophagus_Mucosa	202797643
ENSG00000117139.18	KDM5B	protein_coding	chr1	202724495	202808487	-	6227	1.0357	997.761	516.634	6.05703e-51	chr1_202797643_T_C_b38	-10844	chr1	202811402	T	C	1	rs12121653	219	243	0.187211	4.46525e-10	-0.184204	0.0290273	9.999e-05	1.22648e-49	6.65074e-49	0.00017108	0.304001	0.044857	Skin_Not_Sun_Exposed_Suprapubic	202797643
ENSG00000117139.18	KDM5B	protein_coding	chr1	202724495	202808487	-	6227	1.0488	1071.69	612.194	5.23825e-54	chr1_202797643_T_C_b38	-10844	chr1	202812616	T	C	1	rs12121653	248	270	0.17976	2.83704e-08	-0.129547	0.0230646	9.999e-05	1.94045e-53	7.68034e-53	0.000215282	0.241798	0.0412025	Skin_Sun_Exposed_Lower_leg	202797643
ENSG00000184774.10	MGAT4EP	transcribed_unitary_pseudogene	chr1	202820266	202827225	+	6264	1.06122	983.313	305.816	3.06819e-12	chr1_202797643_T_C_b38	-22623	chr1	202813361	T	C	1	rs12121653	134	147	0.177966	9.79447e-08	0.239544	0.0439806	9.999e-05	8.83489e-10	1.12651e-09	0.000140582	-0.624702	0.144611	Testis	202797643
ENSG00000142856.17	ITGB3BP	protein_coding	chr1	63440770	63529186	-	7368	1.04726	877.862	566.408	9.28327e-210	chr1_63243590_G_A_b38	-285596	chr1	63443064	G	A	1	rs12568685	300	345	0.242616	3.99354e-05	0.210391	0.05086	9.999e-05	1.45495e-216	5.31056e-214	0.000207723	-1.15617	0.0391388	Adipose_Subcutaneous	63243590
ENSG00000142856.17	ITGB3BP	protein_coding	chr1	63440770	63529186	-	7368	1.04392	980.347	560.04	1.4215e-238	chr1_63243590_G_A_b38	-285596	chr1	63443064	G	A	1	rs12568685	292	334	0.24238	3.6668e-05	0.216439	0.0520562	9.999e-05	6.60339e-246	5.88435e-243	0.000197512	-1.61503	0.043369	Artery_Tibial	63243590
ENSG00000142856.17	ITGB3BP	protein_coding	chr1	63440770	63529186	-	7368	1.03511	905.647	299.627	1.74493e-131	chr1_63243590_G_A_b38	-285596	chr1	63443064	G	A	1	rs12568685	177	199	0.246898	5.78565e-05	0.306608	0.075263	9.999e-05	5.07385e-133	5.57278e-130	9.24204e-05	-1.69504	0.0485962	Esophagus_Gastroesophageal_Junction	63243590
ENSG00000142856.17	ITGB3BP	protein_coding	chr1	63440770	63529186	-	7368	1.05165	855.233	345.457	6.78837e-124	chr1_63243590_G_A_b38	-285596	chr1	63443064	G	A	1	rs12568685	196	225	0.244565	9.42077e-05	0.269119	0.0681988	9.999e-05	3.4935e-127	1.36921e-124	0.000123997	-1.57101	0.0552189	Heart_Atrial_Appendage	63243590
ENSG00000142856.17	ITGB3BP	protein_coding	chr1	63440770	63529186	-	7368	1.03714	837.779	659.016	1.7706e-164	chr1_63243590_G_A_b38	-285596	chr1	63456211	G	A	1	rs12568685	352	403	0.246936	1.87328e-07	0.259535	0.0493311	9.999e-05	1.55435e-167	1.1116e-165	0.000224735	1.33071	0.0466533	Muscle_Skeletal	63243590
ENSG00000224209.8	LINC00466	lncRNA	chr1	63159204	63317274	-	7190	1.05946	839.615	524.556	3.28806e-29	chr1_63243590_G_A_b38	-73684	chr1	63315628	G	A	1	rs12568685	285	323	0.242129	0.000129189	-0.139379	0.036172	9.999e-05	8.12696e-28	1.31751e-27	0.000266691	0.857689	0.132206	Nerve_Tibial	63243590
ENSG00000142856.17	ITGB3BP	protein_coding	chr1	63440770	63529186	-	7368	1.02976	814.69	232.024	8.2784e-98	chr1_63243590_G_A_b38	-285596	chr1	63456211	G	A	1	rs12568685	149	172	0.276527	4.2501e-05	0.334825	0.08038	9.999e-05	1.05023e-97	7.93672e-95	8.06307e-05	1.49171	0.044137	Pituitary	63243590
ENSG00000142856.17	ITGB3BP	protein_coding	chr1	63440770	63529186	-	7368	1.05179	826.442	508.73	1.04011e-156	chr1_63243590_G_A_b38	-285596	chr1	63443064	G	A	1	rs12568685	289	330	0.254237	2.10719e-06	0.201731	0.0421027	9.999e-05	9.91891e-162	1.28172e-159	0.000214467	-1.06549	0.052766	Skin_Not_Sun_Exposed_Suprapubic	63243590
ENSG00000142856.17	ITGB3BP	protein_coding	chr1	63440770	63529186	-	7368	1.05114	817.272	597.138	1.32199e-174	chr1_63243590_G_A_b38	-285596	chr1	63443064	G	A	1	rs12568685	317	357	0.237683	5.22873e-05	0.159634	0.0392116	9.999e-05	1.91179e-180	1.97042e-178	0.000283685	-1.12691	0.0501048	Skin_Sun_Exposed_Lower_leg	63243590
ENSG00000142856.17	ITGB3BP	protein_coding	chr1	63440770	63529186	-	7368	1.04736	886.942	545.484	6.50623e-231	chr1_63243590_G_A_b38	-285596	chr1	63443064	G	A	1	rs12568685	288	328	0.240822	2.52143e-05	0.240153	0.0565677	9.999e-05	9.77377e-239	4.2754e-236	0.000235924	-1.58008	0.0362161	Thyroid	63243590
ENSG00000226278.1	PSPHP1	unprocessed_pseudogene	chr7	55764797	55773288	+	8837	1.02986	538.017	531.895	5.39491e-198	chr7_56281912_A_C_b38	517115	chr7	55736277	A	C	1	rs879045	266	301	0.211674	8.52845e-05	-0.17271	0.0436756	9.999e-05	4.44638e-201	1.03867e-198	0.000325457	1.20115	0.106718	Adipose_Subcutaneous	56281912
ENSG00000226278.1	PSPHP1	unprocessed_pseudogene	chr7	55764797	55773288	+	8837	1.03332	507.953	421.699	4.04054e-163	chr7_56281912_A_C_b38	517115	chr7	55734370	A	C	1	rs879045	228	253	0.21661	1.60427e-05	-0.223286	0.051267	9.999e-05	9.67582e-166	4.7089e-163	0.000211364	1.37854	0.12612	Adipose_Visceral_Omentum	56281912
ENSG00000106153.13	CHCHD2	protein_coding	chr7	56101573	56106476	-	8544	1.0711	570.365	206.468	3.24997e-26	chr7_56281912_A_C_b38	175436	chr7	56093428	A	C	1	rs879045	121	138	0.233898	2.75816e-20	0.350165	0.0345926	9.999e-05	4.34637e-25	4.86021e-24	0.000135165	0.285558	0.0833736	Adrenal_Gland	56281912
ENSG00000226278.1	PSPHP1	unprocessed_pseudogene	chr7	55764797	55773288	+	8837	1.02875	487.533	326.509	1.49211e-126	chr7_56281912_A_C_b38	517115	chr7	55736277	A	C	1	rs879045	182	205	0.217161	0.000149946	-0.227034	0.0593132	9.999e-05	2.07043e-127	5.45981e-125	0.000241087	1.10351	0.121938	Artery_Aorta	56281912
ENSG00000178665.16	ZNF713	protein_coding	chr7	55887456	55942530	+	9023	1.02419	729.985	189.912	7.53241e-14	chr7_56281912_A_C_b38	394456	chr7	55979879	A	C	1	rs879045	113	124	0.231343	2.42849e-05	-0.396558	0.0918717	9.999e-05	3.07325e-11	1.75793e-10	6.43839e-05	-0.597541	0.0861719	Artery_Coronary	56281912
ENSG00000226278.1	PSPHP1	unprocessed_pseudogene	chr7	55764797	55773288	+	8837	1.02086	508.311	510.338	5.76286e-189	chr7_56281912_A_C_b38	517115	chr7	55736277	A	C	1	rs879045	261	297	0.21553	2.56624e-05	-0.184428	0.0434877	9.999e-05	3.90796e-190	8.35783e-188	0.00036125	1.1315	0.105994	Artery_Tibial	56281912
ENSG00000106153.13	CHCHD2	protein_coding	chr7	56101573	56106476	-	8542	1.05752	568.432	167.756	1.82594e-17	chr7_56281912_A_C_b38	175436	chr7	56106658	A	C	1	rs879045	92	97	0.208154	2.4786e-13	0.365483	0.0464389	9.999e-05	1.58803e-15	1.24074e-14	0.000107033	0.317853	0.0819571	Brain_Anterior_cingulate_cortex_BA24	56281912
ENSG00000146729.10	NIPSNAP2	protein_coding	chr7	55951793	56000181	+	8900	1.05233	590.957	207.471	9.03446e-11	chr7_56281912_A_C_b38	330119	chr7	56090571	A	C	1	rs879045	117	126	0.211409	4.56776e-05	-0.135079	0.0325349	9.999e-05	2.17231e-08	4.5483e-08	0.000166255	-0.152516	0.0628726	Brain_Caudate_basal_ganglia	56281912
ENSG00000178665.16	ZNF713	protein_coding	chr7	55887456	55942530	+	9024	1.0533	652.963	194.216	5.04183e-15	chr7_56281912_A_C_b38	394456	chr7	55979879	A	C	1	rs879045	106	115	0.208333	9.43307e-08	-0.387719	0.0702312	9.999e-05	7.8573e-13	1.93654e-12	0.00015932	-0.524059	0.101362	Brain_Cerebellar_Hemisphere	56281912
ENSG00000178665.16	ZNF713	protein_coding	chr7	55887456	55942530	+	9024	1.0623	599.601	180.036	8.35977e-22	chr7_56281912_A_C_b38	394456	chr7	55887300	A	C	1	rs879045	102	109	0.206439	0.000180158	-0.340672	0.0893273	9.999e-05	3.53171e-20	1.55942e-19	0.000181382	-0.415529	0.0615715	Brain_Cerebellum	56281912
ENSG00000106153.13	CHCHD2	protein_coding	chr7	56101573	56106476	-	8544	1.04992	571.959	184.638	1.59506e-23	chr7_56281912_A_C_b38	175436	chr7	56093428	A	C	1	rs879045	99	108	0.201493	1.64602e-17	0.441733	0.0474571	9.999e-05	8.91672e-22	6.12461e-21	0.000169396	0.258732	0.0519996	Brain_Cortex	56281912
ENSG00000146729.10	NIPSNAP2	protein_coding	chr7	55951793	56000181	+	8900	1.06485	620.473	184.785	1.96422e-07	chr7_56281912_A_C_b38	330119	chr7	56090571	A	C	1	rs879045	110	120	0.223881	2.33833e-05	-0.152842	0.0353349	9.999e-05	6.60042e-05	9.24064e-05	0.000153969	-0.0707637	0.0676339	Brain_Frontal_Cortex_BA9	56281912
ENSG00000106153.13	CHCHD2	protein_coding	chr7	56101573	56106476	-	8544	1.05028	584.475	173.361	4.78325e-15	chr7_56281912_A_C_b38	175436	chr7	56093428	A	C	1	rs879045	92	100	0.19685	1.39965e-12	0.212329	0.0280651	9.999e-05	7.17812e-13	4.346e-12	0.000104265	0.128608	0.0942974	Brain_Hippocampus	56281912
ENSG00000178665.16	ZNF713	protein_coding	chr7	55887456	55942530	+	9024	1.04815	606.311	175.034	6.31787e-08	chr7_56281912_A_C_b38	394456	chr7	55888775	A	C	1	rs879045	104	113	0.220703	8.55005e-05	-0.249467	0.0622081	9.999e-05	2.29851e-05	5.82549e-05	8.78472e-05	-0.227568	0.12128	Brain_Hypothalamus	56281912
ENSG00000106153.13	CHCHD2	protein_coding	chr7	56101573	56106476	-	8544	1.03712	580.135	199.077	2.2939e-26	chr7_56281912_A_C_b38	175436	chr7	56106658	A	C	1	rs879045	120	130	0.228873	2.09417e-14	0.323	0.0395383	9.999e-05	1.85338e-24	1.77714e-23	0.000133625	0.338785	0.0703765	Brain_Nucleus_accumbens_basal_ganglia	56281912
ENSG00000106153.13	CHCHD2	protein_coding	chr7	56101573	56106476	-	8544	1.05051	557.277	171.595	9.05533e-20	chr7_56281912_A_C_b38	175436	chr7	56104067	A	C	1	rs879045	105	111	0.219368	3.92093e-13	0.286049	0.0367678	9.999e-05	7.41692e-18	5.96533e-17	0.000125466	0.263514	0.0736339	Brain_Putamen_basal_ganglia	56281912
ENSG00000106153.13	CHCHD2	protein_coding	chr7	56101573	56106476	-	8541	1.03085	587.83	143.844	2.19583e-07	chr7_56281912_A_C_b38	175436	chr7	56106658	A	C	1	rs879045	74	81	0.199507	5.73234e-05	0.216753	0.0524551	0.00019998	9.66161e-05	0.000242989	7.94365e-05	0.148282	0.0741421	Brain_Spinal_cord_cervical_c-1	56281912
ENSG00000106153.13	CHCHD2	protein_coding	chr7	56101573	56106476	-	8516	1.03485	572.49	126.487	1.94118e-13	chr7_56281912_A_C_b38	175436	chr7	56093428	A	C	1	rs879045	72	76	0.20765	2.17477e-08	0.273441	0.0461123	9.999e-05	4.92487e-11	5.07751e-10	5.53608e-05	0.0981301	0.112605	Brain_Substantia_nigra	56281912
ENSG00000226278.1	PSPHP1	unprocessed_pseudogene	chr7	55764797	55773288	+	8837	1.01321	462.313	357.76	1.88742e-145	chr7_56281912_A_C_b38	517115	chr7	55734735	A	C	1	rs879045	212	239	0.233855	1.22899e-07	-0.289393	0.053818	9.999e-05	1.15093e-144	6.64182e-142	0.000169985	1.73435	0.142089	Breast_Mammary_Tissue	56281912
ENSG00000146729.10	NIPSNAP2	protein_coding	chr7	55951793	56000181	+	8900	1.05094	633.106	498.688	1.79056e-21	chr7_56281912_A_C_b38	330119	chr7	55951251	A	C	1	rs879045	241	271	0.208783	4.67917e-09	-0.164937	0.0277264	9.999e-05	1.35065e-19	1.38644e-19	0.000392914	-0.120533	0.0391661	Cells_Cultured_fibroblasts	56281912
ENSG00000178665.16	ZNF713	protein_coding	chr7	55887456	55942530	+	9024	1.05996	629.579	230.876	3.22871e-14	chr7_56281912_A_C_b38	394456	chr7	55889353	A	C	1	rs879045	120	130	0.199386	9.17881e-09	-0.500047	0.0843185	9.999e-05	4.524e-12	1.0937e-11	0.000169148	-0.881086	0.10426	Cells_EBV-transformed_lymphocytes	56281912
ENSG00000178665.16	ZNF713	protein_coding	chr7	55887456	55942530	+	9024	1.04108	665.52	303.731	1.30693e-16	chr7_56281912_A_C_b38	394456	chr7	55871681	A	C	1	rs879045	165	183	0.2189	4.88536e-09	-0.37601	0.0626431	9.999e-05	2.48374e-14	6.757e-14	0.000145329	-0.36562	0.0645938	Colon_Sigmoid	56281912
ENSG00000178665.16	ZNF713	protein_coding	chr7	55887456	55942530	+	9024	1.05529	628.484	348.268	1.97789e-11	chr7_56281912_A_C_b38	394456	chr7	55970761	A	C	1	rs879045	181	205	0.214435	1.69159e-09	-0.352947	0.0572464	9.999e-05	4.43462e-09	7.76716e-09	0.000165297	-0.571552	0.0888592	Colon_Transverse	56281912
ENSG00000178665.16	ZNF713	protein_coding	chr7	55887456	55942530	+	9024	1.02778	639.116	288.955	1.66066e-16	chr7_56281912_A_C_b38	394456	chr7	55871681	A	C	1	rs879045	158	174	0.215881	1.51549e-08	-0.430414	0.0741682	9.999e-05	4.57274e-14	1.3831e-13	0.000128129	-0.410262	0.0603752	Esophagus_Gastroesophageal_Junction	56281912
ENSG00000226278.1	PSPHP1	unprocessed_pseudogene	chr7	55764797	55773288	+	8837	1.03372	449.205	434.997	1.02482e-161	chr7_56281912_A_C_b38	517115	chr7	55736277	A	C	1	rs879045	228	255	0.207655	3.86091e-05	-0.205884	0.0496126	9.999e-05	2.07913e-164	4.81248e-162	0.000371214	1.21409	0.116133	Esophagus_Mucosa	56281912
ENSG00000226278.1	PSPHP1	unprocessed_pseudogene	chr7	55764797	55773288	+	8837	1.04549	488.432	399.125	1.40682e-158	chr7_56281912_A_C_b38	517115	chr7	55736277	A	C	1	rs879045	218	244	0.217469	4.88339e-05	-0.210413	0.0513503	9.999e-05	5.8875e-163	1.68954e-160	0.000309761	1.13397	0.118532	Esophagus_Muscularis	56281912
ENSG00000178665.16	ZNF713	protein_coding	chr7	55887456	55942530	+	9024	1.04627	645.594	338.364	1.87461e-14	chr7_56281912_A_C_b38	394456	chr7	55901572	A	C	1	rs879045	178	199	0.216304	1.71549e-05	-0.260724	0.0598909	9.999e-05	3.70602e-12	7.94402e-12	0.000161852	-0.290225	0.0822342	Heart_Atrial_Appendage	56281912
ENSG00000273720.1	ENSG00000273720	processed_pseudogene	chr7	55743073	55743457	+	8803	0.997671	515.587	314.321	1.68804e-53	chr7_56281912_A_C_b38	538839	chr7	55734370	A	C	1	rs879045	184	206	0.228889	0.000131738	-0.241029	0.0623971	9.999e-05	1.13947e-50	2.47908e-49	0.000152473	0.765545	0.120594	Heart_Left_Ventricle	56281912
ENSG00000178665.16	ZNF713	protein_coding	chr7	55887456	55942530	+	9024	1.05156	611.051	453.482	3.16127e-16	chr7_56281912_A_C_b38	394456	chr7	55889353	A	C	1	rs879045	231	253	0.210483	2.7152e-08	-0.22986	0.0407304	9.999e-05	4.17436e-14	7.62298e-14	0.000220065	-0.40065	0.103387	Lung	56281912
ENSG00000226278.1	PSPHP1	unprocessed_pseudogene	chr7	55764797	55773288	+	8828	1.04442	540.44	118.416	3.59196e-46	chr7_56281912_A_C_b38	517115	chr7	55734370	A	C	1	rs879045	82	92	0.255556	5.35042e-05	-0.377084	0.0904668	9.999e-05	2.41275e-45	1.55488e-42	6.96494e-05	2.02916	0.227203	Minor_Salivary_Gland	56281912
ENSG00000226278.1	PSPHP1	unprocessed_pseudogene	chr7	55764797	55773288	+	8837	1.00043	517.428	616.332	3.84263e-244	chr7_56281912_A_C_b38	517115	chr7	55736277	A	C	1	rs879045	315	351	0.215074	5.80789e-07	-0.215982	0.0428422	9.999e-05	1.56208e-241	7.37304e-239	0.000333715	1.02108	0.0979144	Muscle_Skeletal	56281912
ENSG00000273720.1	ENSG00000273720	processed_pseudogene	chr7	55743073	55743457	+	8803	1.01887	538.62	497.704	1.95438e-101	chr7_56281912_A_C_b38	538839	chr7	55734735	A	C	1	rs879045	260	294	0.22039	9.57446e-05	-0.206889	0.0526731	9.999e-05	1.48043e-100	1.85136e-99	0.000380419	1.08068	0.119432	Nerve_Tibial	56281912
ENSG00000226278.1	PSPHP1	unprocessed_pseudogene	chr7	55764797	55773288	+	8837	1.00166	502.224	240.462	7.14083e-91	chr7_56281912_A_C_b38	517115	chr7	55736277	A	C	1	rs879045	150	168	0.232044	3.64827e-05	-0.263342	0.0627996	9.999e-05	2.56693e-88	5.5902e-86	0.000153607	1.03401	0.141745	Pancreas	56281912
ENSG00000178665.16	ZNF713	protein_coding	chr7	55887456	55942530	+	9024	1.06977	550.483	217.7	3.95287e-16	chr7_56281912_A_C_b38	394456	chr7	55908332	A	C	1	rs879045	121	136	0.218649	2.54941e-08	-0.251521	0.0437517	9.999e-05	2.7587e-14	1.21663e-13	0.000135015	-0.63786	0.13708	Pituitary	56281912
ENSG00000178665.16	ZNF713	protein_coding	chr7	55887456	55942530	+	9024	1.03998	690.459	199.429	9.45126e-13	chr7_56281912_A_C_b38	394456	chr7	55965209	A	C	1	rs879045	111	125	0.22242	5.96599e-09	-0.486796	0.0804817	9.999e-05	2.75324e-10	1.29812e-09	7.79234e-05	0.414168	0.069143	Prostate	56281912
ENSG00000226278.1	PSPHP1	unprocessed_pseudogene	chr7	55764797	55773288	+	8837	0.978223	522.122	481.846	4.67459e-200	chr7_56281912_A_C_b38	517115	chr7	55744714	A	C	1	rs879045	252	281	0.216487	8.42786e-06	-0.227334	0.0505816	9.999e-05	4.71007e-193	2.20045e-190	0.00028346	1.29844	0.114226	Skin_Not_Sun_Exposed_Suprapubic	56281912
ENSG00000273720.1	ENSG00000273720	processed_pseudogene	chr7	55743073	55743457	+	8803	1.03058	575.601	574.945	2.65664e-101	chr7_56281912_A_C_b38	538839	chr7	55736277	A	C	1	rs879045	282	313	0.208389	8.58656e-05	-0.203232	0.0514352	9.999e-05	1.5413e-101	1.94678e-100	0.000385449	1.34867	0.119478	Skin_Sun_Exposed_Lower_leg	56281912
ENSG00000106153.13	CHCHD2	protein_coding	chr7	56101573	56106476	-	8541	1.05685	608.776	144.771	9.63423e-11	chr7_56281912_A_C_b38	175436	chr7	55844965	A	C	1	rs879045	78	87	0.211165	5.8514e-05	-0.164582	0.0398991	9.999e-05	2.21969e-08	1.28791e-07	7.21512e-05	-0.266988	0.0768872	Small_Intestine_Terminal_Ileum	56281912
ENSG00000178665.16	ZNF713	protein_coding	chr7	55887456	55942530	+	9024	1.03197	729.95	196.764	2.01234e-06	chr7_56281912_A_C_b38	394456	chr7	56248245	A	C	1	rs879045	116	130	0.234657	1.08131e-05	-0.333528	0.0740646	0.00029997	0.00117516	0.00123533	0.000121471	-0.356969	0.103516	Spleen	56281912
ENSG00000178665.16	ZNF713	protein_coding	chr7	55887456	55942530	+	9024	1.04519	732.829	297.506	2.69716e-09	chr7_56281912_A_C_b38	394456	chr7	55898504	A	C	1	rs879045	156	179	0.219902	4.61708e-06	-0.301198	0.0646723	9.999e-05	1.07051e-06	2.09538e-06	0.000103804	-0.327022	0.0855211	Stomach	56281912
ENSG00000226278.1	PSPHP1	unprocessed_pseudogene	chr7	55764797	55773288	+	8837	1.03969	630.94	297.465	1.02348e-88	chr7_56281912_A_C_b38	517115	chr7	55734370	A	C	1	rs879045	150	168	0.20339	0.000145203	-0.264308	0.0687912	9.999e-05	2.6395e-89	1.64378e-87	0.000207444	5.75243	0.155561	Testis	56281912
ENSG00000226278.1	PSPHP1	unprocessed_pseudogene	chr7	55764797	55773288	+	8837	1.01811	506.268	503.568	2.37521e-197	chr7_56281912_A_C_b38	517115	chr7	55736277	A	C	1	rs879045	275	304	0.223201	6.02904e-05	-0.195823	0.0484722	9.999e-05	3.67635e-198	9.50281e-196	0.000387081	1.2122	0.112679	Thyroid	56281912
ENSG00000178665.16	ZNF713	protein_coding	chr7	55887456	55942530	+	9024	1.05172	617.991	621.125	2.62354e-11	chr7_56281912_A_C_b38	394456	chr7	55888775	A	C	1	rs879045	310	347	0.216875	1.602e-09	-0.322617	0.0527851	9.999e-05	6.2673e-09	5.60917e-09	0.000256545	-0.795246	0.11797	Whole_Blood	56281912
ENSG00000234551.2	LINC01309	lncRNA	chr13	103420825	103428298	+	9085	1.03885	1114.75	306.8	2.89332e-98	chr13_103428687_G_A_b38	7862	chr13	103421262	G	A	1	rs73584602	126	138	0.16707	5.71005e-23	-0.691987	0.0651686	9.999e-05	6.76751e-99	7.43214e-97	0.000117164	-3.53859	0.126269	Testis	103428687
ENSG00000271736.2	LINC02772	lncRNA	chr1	157273760	157283968	+	8044	1.02153	1112.89	663.329	6.80231e-27	chr1_157191556_C_T_b38	-82204	chr1	157279975	C	T	1	rs6676790	100	104	0.065	5.01321e-05	-0.162825	0.0399143	9.999e-05	2.38396e-24	4.73838e-24	0.000132281	-1.02482	0.131835	Whole_Blood	157191556
ENSG00000272750.1	ENSG00000272750	lncRNA	chr1	222658867	222661512	-	6970	1.04911	789.196	304.141	2.4781e-31	chr1_223053611_A_G_b38	392099	chr1	222638065	A	G	1	rs12756914	63	70	0.915254	0.000139683	-0.286036	0.0742548	9.999e-05	8.34068e-30	3.523e-29	0.000169898	-0.660359	0.0738493	Testis	223053611
ENSG00000132964.12	CDK8	protein_coding	chr13	26254104	26405238	+	8560	1.01299	1205.17	367.28	9.29236e-11	chr13_26484782_C_T_b38	230678	chr13	26471802	C	T	1	rs6491129	126	141	0.850636	3.68547e-05	-0.226762	0.0543391	9.999e-05	9.04646e-08	1.06201e-07	9.34363e-05	-0.0922074	0.0316695	Artery_Aorta	26484782
ENSG00000168026.19	TTC21A	protein_coding	chr3	39107864	39138902	+	7540	1.04332	739.106	563.243	1.50321e-23	chr3_39205794_A_G_b38	97930	chr3	39107727	A	G	1	rs73058503	159	169	0.118847	6.09261e-05	0.201078	0.0498205	9.999e-05	1.48941e-21	2.5234e-21	0.000244488	0.398983	0.0666149	Adipose_Subcutaneous	39205794
ENSG00000168026.19	TTC21A	protein_coding	chr3	39107864	39138902	+	7540	1.05161	678.6	447.59	3.22759e-11	chr3_39205794_A_G_b38	97930	chr3	39108012	A	G	1	rs73058503	119	126	0.107877	7.52427e-06	0.220941	0.0488313	9.999e-05	8.61729e-09	1.24029e-08	0.000166278	0.328346	0.0918373	Adipose_Visceral_Omentum	39205794
ENSG00000114742.14	WDR48	protein_coding	chr3	39052013	39096598	+	7503	1.05577	622.094	344.869	1.67776e-12	chr3_39205794_A_G_b38	153781	chr3	39060579	A	G	1	rs73058503	87	91	0.0963983	4.0694e-07	0.222501	0.0431966	9.999e-05	3.21397e-10	4.67486e-10	0.000202875	0.155976	0.04881	Artery_Aorta	39205794
ENSG00000168026.19	TTC21A	protein_coding	chr3	39107864	39138902	+	7540	1.04394	744.465	543.979	1.91081e-18	chr3_39205794_A_G_b38	97930	chr3	39107727	A	G	1	rs73058503	154	163	0.118287	2.86425e-06	0.173662	0.0367618	9.999e-05	3.10726e-16	3.65936e-16	0.000260092	0.400309	0.0896302	Artery_Tibial	39205794
ENSG00000168356.13	SCN11A	protein_coding	chr3	38845764	39051984	-	7502	1.05288	641.36	211.294	6.85577e-14	chr3_39205794_A_G_b38	153810	chr3	39099605	A	G	1	rs73058503	59	62	0.104027	7.62559e-05	0.348005	0.0864679	9.999e-05	1.21727e-11	3.55018e-11	0.000153427	0.432786	0.104208	Brain_Caudate_basal_ganglia	39205794
ENSG00000168026.19	TTC21A	protein_coding	chr3	39107864	39138902	+	7537	1.07103	627.898	190.638	1.42565e-15	chr3_39205794_A_G_b38	97930	chr3	39107727	A	G	1	rs73058503	55	59	0.106884	3.31918e-06	0.366031	0.0767083	9.999e-05	1.20912e-13	3.20823e-13	0.00017381	0.502617	0.12703	Brain_Cerebellar_Hemisphere	39205794
ENSG00000168028.14	RPSA	protein_coding	chr3	39406720	39412542	+	7755	1.06393	682.889	235.272	2.82897e-42	chr3_39205794_A_G_b38	-200926	chr3	39405803	A	G	1	rs73058503	78	86	0.131902	0.000148329	-0.242399	0.0629868	9.999e-05	6.29149e-42	1.01355e-40	0.000157626	-0.332633	0.018361	Cells_EBV-transformed_lymphocytes	39205794
ENSG00000168026.19	TTC21A	protein_coding	chr3	39107864	39138902	+	7540	1.05691	666.134	470.221	1.0556e-43	chr3_39205794_A_G_b38	97930	chr3	39107727	A	G	1	rs73058503	135	144	0.117264	3.68654e-08	0.272067	0.0487099	9.999e-05	3.55831e-43	1.71447e-42	0.000264361	0.674665	0.0859176	Esophagus_Mucosa	39205794
ENSG00000114742.14	WDR48	protein_coding	chr3	39052013	39096598	+	7503	1.02431	779.794	667.389	4.88006e-09	chr3_39205794_A_G_b38	153781	chr3	38990229	A	G	1	rs73058503	182	192	0.117647	0.000188016	0.12982	0.0345874	9.999e-05	2.78047e-06	1.79459e-06	0.000234389	0.114324	0.0435885	Muscle_Skeletal	39205794
ENSG00000114742.14	WDR48	protein_coding	chr3	39052013	39096598	+	7503	1.00725	717.985	529.284	6.91279e-21	chr3_39205794_A_G_b38	153781	chr3	39037170	A	G	1	rs73058503	134	141	0.105697	5.20156e-06	0.15438	0.033573	9.999e-05	3.70655e-18	3.8864e-18	0.000277963	0.124736	0.035317	Nerve_Tibial	39205794
ENSG00000168026.19	TTC21A	protein_coding	chr3	39107864	39138902	+	7540	1.05738	734.018	258.873	5.66369e-23	chr3_39205794_A_G_b38	97930	chr3	39060579	A	G	1	rs73058503	72	77	0.106354	4.01087e-06	0.313892	0.066783	9.999e-05	3.1312e-21	1.5656e-20	0.00012407	0.480165	0.0866684	Pancreas	39205794
ENSG00000168026.19	TTC21A	protein_coding	chr3	39107864	39138902	+	7540	1.02106	710.201	510.219	2.66886e-20	chr3_39205794_A_G_b38	97930	chr3	39107727	A	G	1	rs73058503	143	149	0.114792	0.000149375	0.188144	0.0492853	9.999e-05	8.34953e-18	1.31679e-17	0.000232049	0.515446	0.0872499	Skin_Not_Sun_Exposed_Suprapubic	39205794
ENSG00000168026.19	TTC21A	protein_coding	chr3	39107864	39138902	+	7540	1.03016	675.732	594.741	3.83232e-27	chr3_39205794_A_G_b38	97930	chr3	39107727	A	G	1	rs73058503	160	170	0.113182	2.51971e-06	0.175604	0.036994	9.999e-05	4.96766e-25	7.75757e-25	0.000328048	0.494362	0.0766437	Skin_Sun_Exposed_Lower_leg	39205794
ENSG00000168026.19	TTC21A	protein_coding	chr3	39107864	39138902	+	7540	1.05455	747.285	196.531	9.57068e-24	chr3_39205794_A_G_b38	97930	chr3	39107727	A	G	1	rs73058503	56	60	0.108303	1.74806e-05	0.334021	0.0760739	9.999e-05	5.55933e-22	3.59647e-21	0.000126598	0.481363	0.118257	Spleen	39205794
ENSG00000168356.13	SCN11A	protein_coding	chr3	38845764	39051984	-	7503	1.05545	708.229	300.83	1.32692e-20	chr3_39205794_A_G_b38	153810	chr3	39031096	A	G	1	rs73058503	88	95	0.115012	0.000124913	0.252895	0.06517	9.999e-05	1.04311e-18	2.44182e-18	0.000192376	0.275003	0.0466155	Testis	39205794
ENSG00000114742.14	WDR48	protein_coding	chr3	39052013	39096598	+	7503	1.05629	693.602	530.956	4.29386e-14	chr3_39205794_A_G_b38	153781	chr3	39133513	A	G	1	rs73058503	136	142	0.104258	0.000158632	0.143272	0.0376945	9.999e-05	7.42489e-12	5.96621e-12	0.00030759	0.194099	0.0395148	Thyroid	39205794
ENSG00000287958.1	ENSG00000287958	lncRNA	chr3	39258194	39263352	+	7894	1.04438	762.727	640.675	5.66955e-35	chr3_39205794_A_G_b38	-52400	chr3	39232477	A	G	1	rs73058503	174	184	0.115	6.77364e-09	-0.253452	0.0432083	9.999e-05	1.72021e-33	4.78282e-33	0.000204217	-1.21428	0.209844	Whole_Blood	39205794
ENSG00000282024.1	ENSG00000282024	lncRNA	chr6	16259101	16264553	-	7037	1.01926	1010.85	650.273	6.74534e-10	chr6_16274973_A_C_b38	10420	chr6	16295358	A	C	1	rs16877783	74	78	0.04875	0.000129497	-0.219644	0.0570796	9.999e-05	5.14444e-07	3.98286e-07	0.000144802	0.535578	0.117733	Whole_Blood	16274973
ENSG00000151657.12	KIN	protein_coding	chr10	7750962	7787993	-	10029	1.04234	1555.38	576.261	3.83882e-17	chr10_7781022_C_T_b38	-6971	chr10	7765405	C	T	1	rs12359245	141	150	0.105485	6.46324e-12	0.38926	0.0556068	9.999e-05	1.61464e-14	1.88026e-14	0.000115925	0.123008	0.019312	Adipose_Subcutaneous	7781022
ENSG00000151657.12	KIN	protein_coding	chr10	7750962	7787993	-	10029	1.0113	1543.8	466.553	1.1831e-10	chr10_7781022_C_T_b38	-6971	chr10	7770950	C	T	1	rs12359245	125	134	0.114726	6.28731e-08	0.233707	0.0425609	9.999e-05	1.52548e-07	1.95272e-07	6.53818e-05	0.0771699	0.0327	Adipose_Visceral_Omentum	7781022
ENSG00000151657.12	KIN	protein_coding	chr10	7750962	7787993	-	10029	1.04573	1410.48	357.179	3.4206e-09	chr10_7781022_C_T_b38	-6971	chr10	7776177	C	T	1	rs12359245	99	105	0.111229	2.12434e-06	0.269672	0.0560493	9.999e-05	2.70189e-06	2.7392e-06	8.71812e-05	0.14468	0.0284114	Artery_Aorta	7781022
ENSG00000151657.12	KIN	protein_coding	chr10	7750962	7787993	-	10029	1.06481	1403.23	188.743	3.99898e-07	chr10_7781022_C_T_b38	-6971	chr10	7770950	C	T	1	rs12359245	59	61	0.113806	1.31451e-05	0.405723	0.0909274	0.00059994	0.00033558	0.000722085	3.84354e-05	0.150136	0.0354873	Artery_Coronary	7781022
ENSG00000151657.12	KIN	protein_coding	chr10	7750962	7787993	-	10029	1.05152	1532.98	552.55	6.67751e-10	chr10_7781022_C_T_b38	-6971	chr10	7771161	C	T	1	rs12359245	131	140	0.101597	4.1442e-08	0.241381	0.0434592	9.999e-05	4.91713e-07	3.15117e-07	0.000128487	0.0869475	0.0297163	Artery_Tibial	7781022
ENSG00000151657.12	KIN	protein_coding	chr10	7750962	7787993	-	10014	1.03822	1331.18	173.674	5.63423e-07	chr10_7781022_C_T_b38	-6971	chr10	7752685	C	T	1	rs12359245	48	51	0.109442	9.61072e-06	0.496696	0.109246	0.00049995	0.000560098	0.00101938	4.29373e-05	-0.164944	0.0367459	Brain_Anterior_cingulate_cortex_BA24	7781022
ENSG00000151657.12	KIN	protein_coding	chr10	7750962	7787993	-	10029	1.05441	1354.28	216.058	2.79685e-07	chr10_7781022_C_T_b38	-6971	chr10	7758918	C	T	1	rs12359245	60	63	0.105705	3.27993e-05	0.391401	0.0924777	9.999e-05	0.000240835	0.000288694	7.29754e-05	0.167863	0.0390701	Brain_Caudate_basal_ganglia	7781022
ENSG00000151655.19	ITIH2	protein_coding	chr10	7703316	7749520	+	10003	1.0364	1341.09	196.535	4.95868e-11	chr10_7781022_C_T_b38	77706	chr10	7752685	C	T	1	rs12359245	55	60	0.108696	2.46521e-05	-0.457942	0.106268	9.999e-05	3.58682e-08	5.69929e-08	7.40167e-05	0.330238	0.0620153	Brain_Cerebellar_Hemisphere	7781022
ENSG00000151657.12	KIN	protein_coding	chr10	7750962	7787993	-	10028	1.05451	1423.77	188.471	7.4005e-18	chr10_7781022_C_T_b38	-6971	chr10	7756187	C	T	1	rs12359245	59	63	0.119318	3.10301e-06	0.352353	0.0735004	9.999e-05	1.77986e-15	5.46892e-15	7.48006e-05	0.150655	0.0390583	Brain_Cerebellum	7781022
ENSG00000151657.12	KIN	protein_coding	chr10	7750962	7787993	-	10029	1.05894	1458.7	192.335	6.56267e-08	chr10_7781022_C_T_b38	-6971	chr10	7771161	C	T	1	rs12359245	58	63	0.117537	5.45561e-06	0.422859	0.0906505	0.00019998	5.40551e-05	7.26351e-05	6.81175e-05	0.147631	0.0387851	Brain_Cortex	7781022
ENSG00000151657.12	KIN	protein_coding	chr10	7750962	7787993	-	10029	1.01683	1468.54	396.704	1.32359e-10	chr10_7781022_C_T_b38	-6971	chr10	7765405	C	T	1	rs12359245	110	116	0.113503	1.95518e-08	0.335216	0.0585921	9.999e-05	1.48779e-07	2.54723e-07	5.41135e-05	0.112228	0.0265901	Breast_Mammary_Tissue	7781022
ENSG00000151657.12	KIN	protein_coding	chr10	7750962	7787993	-	10029	1.04488	1532.39	517.363	1.0291e-13	chr10_7781022_C_T_b38	-6971	chr10	7777329	C	T	1	rs12359245	124	132	0.101695	1.48461e-09	0.307666	0.050064	9.999e-05	5.61498e-11	3.68505e-11	0.000160339	0.0925923	0.0225026	Cells_Cultured_fibroblasts	7781022
ENSG00000165629.20	ATP5F1C	protein_coding	chr10	7788147	7807815	+	10029	1.02464	1723.91	249.007	3.05117e-20	chr10_7781022_C_T_b38	-7125	chr10	7796245	C	T	1	rs12359245	69	74	0.113497	1.56689e-07	-0.206109	0.0382702	9.999e-05	2.06677e-17	7.51994e-17	5.5988e-05	-0.110034	0.029039	Cells_EBV-transformed_lymphocytes	7781022
ENSG00000151657.12	KIN	protein_coding	chr10	7750962	7787993	-	10029	1.03423	1496.02	312.773	6.30048e-07	chr10_7781022_C_T_b38	-6971	chr10	7779831	C	T	1	rs12359245	90	94	0.11244	2.69107e-06	0.314011	0.0658048	0.00059994	0.000731313	0.000720179	6.34065e-05	0.115057	0.0311571	Colon_Sigmoid	7781022
ENSG00000151657.12	KIN	protein_coding	chr10	7750962	7787993	-	10029	1.03044	1544.2	367.541	7.60257e-10	chr10_7781022_C_T_b38	-6971	chr10	7758918	C	T	1	rs12359245	90	94	0.0983264	5.10131e-08	0.337313	0.060757	9.999e-05	7.64537e-07	1.06963e-06	6.27688e-05	0.0909526	0.0328511	Colon_Transverse	7781022
ENSG00000151655.19	ITIH2	protein_coding	chr10	7703316	7749520	+	10003	1.06582	1499.14	296.958	2.87063e-15	chr10_7781022_C_T_b38	77706	chr10	7752685	C	T	1	rs12359245	77	80	0.0992556	5.32081e-05	-0.419039	0.102348	9.999e-05	7.46429e-13	2.04829e-12	6.10226e-05	0.826841	0.111482	Esophagus_Gastroesophageal_Junction	7781022
ENSG00000151657.12	KIN	protein_coding	chr10	7750962	7787993	-	10029	1.01074	1575.02	493.319	1.5947e-11	chr10_7781022_C_T_b38	-6971	chr10	7779831	C	T	1	rs12359245	127	133	0.108306	1.00137e-06	0.242802	0.0490712	9.999e-05	2.07191e-08	1.80945e-08	0.000100124	0.107241	0.0262967	Esophagus_Mucosa	7781022
ENSG00000151657.12	KIN	protein_coding	chr10	7750962	7787993	-	10029	1.04366	1447.51	436.607	6.50954e-10	chr10_7781022_C_T_b38	-6971	chr10	7770040	C	T	1	rs12359245	110	114	0.101604	4.53384e-05	0.23061	0.0560365	9.999e-05	5.0444e-07	4.32997e-07	0.000104068	0.141917	0.0313882	Esophagus_Muscularis	7781022
ENSG00000151657.12	KIN	protein_coding	chr10	7750962	7787993	-	10029	1.05542	1526.32	473.565	1.60591e-08	chr10_7781022_C_T_b38	-6971	chr10	7779831	C	T	1	rs12359245	131	137	0.113977	4.71288e-06	0.190522	0.0411947	9.999e-05	1.32817e-05	1.19523e-05	8.89724e-05	0.0823289	0.0356628	Lung	7781022
ENSG00000151655.19	ITIH2	protein_coding	chr10	7703316	7749520	+	10003	1.03458	1420.58	659.619	9.28353e-26	chr10_7781022_C_T_b38	77706	chr10	7835329	C	T	1	rs12359245	163	173	0.106005	3.53308e-05	-0.271801	0.0653163	9.999e-05	2.27507e-23	4.07218e-23	0.000131769	-0.832359	0.0874857	Muscle_Skeletal	7781022
ENSG00000151655.19	ITIH2	protein_coding	chr10	7703316	7749520	+	10003	1.02437	1696.02	545.427	1.03705e-28	chr10_7781022_C_T_b38	77706	chr10	7752685	C	T	1	rs12359245	129	137	0.102699	9.17322e-07	-0.383608	0.0773302	9.999e-05	4.33953e-26	6.51623e-26	0.000122331	0.787432	0.0707833	Nerve_Tibial	7781022
ENSG00000151655.19	ITIH2	protein_coding	chr10	7703316	7749520	+	10003	1.04235	1517.59	516.435	4.55997e-18	chr10_7781022_C_T_b38	77706	chr10	7810072	C	T	1	rs12359245	137	146	0.112481	2.45212e-05	-0.316707	0.0744551	9.999e-05	1.70777e-15	2.3551e-15	0.000114259	-0.807895	0.10836	Skin_Not_Sun_Exposed_Suprapubic	7781022
ENSG00000151655.19	ITIH2	protein_coding	chr10	7703316	7749520	+	10003	1.0535	1469.44	604.459	2.20674e-28	chr10_7781022_C_T_b38	77706	chr10	7752685	C	T	1	rs12359245	144	153	0.101864	9.35367e-07	-0.367184	0.0741749	9.999e-05	1.55057e-26	2.59099e-26	0.000158579	0.921285	0.0877109	Skin_Sun_Exposed_Lower_leg	7781022
ENSG00000151657.12	KIN	protein_coding	chr10	7750962	7787993	-	10029	1.05486	1459.07	299.681	1.46482e-08	chr10_7781022_C_T_b38	-6971	chr10	7779831	C	T	1	rs12359245	83	88	0.108108	1.89554e-05	0.303428	0.069933	9.999e-05	1.15656e-05	1.98406e-05	5.3674e-05	0.141473	0.0295342	Stomach	7781022
ENSG00000151657.12	KIN	protein_coding	chr10	7750962	7787993	-	10029	1.04788	1652.23	555.015	1.61132e-21	chr10_7781022_C_T_b38	-6971	chr10	7771145	C	T	1	rs12359245	140	147	0.10793	4.93485e-08	0.264141	0.0478257	9.999e-05	3.75619e-19	4.4279e-19	0.000126799	0.150022	0.0276521	Thyroid	7781022
ENSG00000261666.1	LINC00560	lncRNA	chr13	88626853	88630397	+	7250	1.04532	466.656	298.244	7.17212e-28	chr13_88032696_A_C_b38	-594157	chr13	88540778	A	C	1	rs9514209	300	410	0.503632	1.51209e-05	0.137704	0.0313695	9.999e-05	2.55242e-26	9.04535e-26	0.00028454	1.37469	0.225572	Testis	88032696
ENSG00000102452.18	NALCN	protein_coding	chr13	101053776	101416508	-	8035	1.03448	978.083	542.495	1.35592e-35	chr13_101414500_C_T_b38	-2008	chr13	101381932	C	T	1	rs77411406	119	125	0.0907112	3.13646e-10	-0.299901	0.0468854	9.999e-05	1.03984e-33	2.60896e-33	0.000193767	-0.533277	0.11316	Artery_Tibial	101414500
ENSG00000102452.18	NALCN	protein_coding	chr13	101053776	101416508	-	8035	1.08414	903.214	510.561	5.60302e-15	chr13_101414500_C_T_b38	-2008	chr13	101434026	C	T	1	rs77411406	114	122	0.0914543	1.34209e-06	0.285689	0.0585049	9.999e-05	5.46211e-13	4.46274e-13	0.000260984	-0.417836	0.0518721	Nerve_Tibial	101414500
ENSG00000280063.1	ENSG00000280063	TEC	chr16	4346694	4348648	-	8942	1.05507	1207.6	560.99	1.16675e-41	chr16_4420026_G_T_b38	71378	chr16	4343375	G	T	1	rs6500596	319	362	0.745429	9.01015e-06	0.154569	0.0345345	9.999e-05	1.13174e-40	4.00569e-40	0.000153729	-0.729608	0.0912318	Adipose_Subcutaneous	4420026
ENSG00000103415.12	HMOX2	protein_coding	chr16	4474793	4510347	+	9147	1.04709	1264.04	448.304	2.27064e-12	chr16_4420026_G_T_b38	-54767	chr16	4487103	G	T	1	rs6500596	258	293	0.749144	7.82852e-08	-0.117934	0.0216392	9.999e-05	1.11346e-09	1.74238e-09	8.81956e-05	-0.163993	0.075447	Adipose_Visceral_Omentum	4420026
ENSG00000103415.12	HMOX2	protein_coding	chr16	4474793	4510347	+	9147	1.04746	1308.73	212.632	2.15578e-06	chr16_4420026_G_T_b38	-54767	chr16	4473207	G	T	1	rs6500596	132	150	0.745763	1.00098e-05	-0.228387	0.0506052	0.00219978	0.00208831	0.00270392	5.48652e-05	-0.110793	0.0417998	Adrenal_Gland	4420026
ENSG00000103415.12	HMOX2	protein_coding	chr16	4474793	4510347	+	9147	1.02873	1427.21	361.877	3.25732e-08	chr16_4420026_G_T_b38	-54767	chr16	3766313	G	T	1	rs6500596	211	235	0.751059	1.28552e-06	-0.13598	0.0276574	9.999e-05	3.44731e-05	3.0909e-05	8.23585e-05	0.236158	0.18049	Artery_Aorta	4420026
ENSG00000153406.14	NMRAL1	protein_coding	chr16	4461691	4495763	-	9167	1.05557	1385.73	189.84	8.76497e-37	chr16_4420026_G_T_b38	-75737	chr16	4465144	G	T	1	rs6500596	126	139	0.740672	1.1566e-17	-0.508557	0.0543287	9.999e-05	1.7562e-35	6.96626e-34	3.7753e-05	-0.476887	0.0636104	Artery_Coronary	4420026
ENSG00000153406.14	NMRAL1	protein_coding	chr16	4461691	4495763	-	9168	1.05337	1426.56	547.616	1.14941e-93	chr16_4420026_G_T_b38	-75737	chr16	4468391	G	T	1	rs6500596	297	344	0.750363	1.60125e-56	-0.53894	0.0306214	9.999e-05	2.58413e-95	3.72412e-94	0.000138641	-0.476822	0.0409561	Artery_Tibial	4420026
ENSG00000262246.6	CORO7	protein_coding	chr16	4354542	4425705	-	8970	1.0464	1180.32	126.691	8.10989e-23	chr16_4420026_G_T_b38	-5679	chr16	4411860	G	T	1	rs6500596	81	89	0.752778	1.78931e-20	0.644373	0.0589884	9.999e-05	1.2297e-20	3.98444e-19	2.83444e-05	0.627462	0.095886	Brain_Amygdala	4420026
ENSG00000262246.6	CORO7	protein_coding	chr16	4354542	4425705	-	9041	1.03968	1125.35	171.314	2.22899e-28	chr16_4420026_G_T_b38	-5679	chr16	4411860	G	T	1	rs6500596	106	121	0.740343	4.37854e-28	0.626153	0.0482624	9.999e-05	2.6048e-26	5.37216e-25	5.1035e-05	0.497064	0.0671457	Brain_Anterior_cingulate_cortex_BA24	4420026
ENSG00000280063.1	ENSG00000280063	TEC	chr16	4346694	4348648	-	8942	1.04109	1179.54	216.587	7.16092e-10	chr16_4420026_G_T_b38	71378	chr16	4351556	G	T	1	rs6500596	138	156	0.738255	1.29661e-05	0.219362	0.0492713	9.999e-05	4.67029e-07	8.26954e-07	8.07048e-05	0.0002787	0.297582	Brain_Caudate_basal_ganglia	4420026
ENSG00000262246.6	CORO7	protein_coding	chr16	4354542	4425705	-	9094	1.03251	1327.67	200.004	1.77005e-09	chr16_4420026_G_T_b38	-5679	chr16	4411860	G	T	1	rs6500596	123	138	0.75	3.98489e-08	0.230236	0.0404555	9.999e-05	1.52041e-06	2.02328e-06	7.39474e-05	0.187596	0.0554079	Brain_Cerebellar_Hemisphere	4420026
ENSG00000262246.6	CORO7	protein_coding	chr16	4354542	4425705	-	9091	1.04109	1146.94	184.819	5.11992e-08	chr16_4420026_G_T_b38	-5679	chr16	4410048	G	T	1	rs6500596	116	132	0.75	3.63272e-06	0.207689	0.0436441	9.999e-05	3.86496e-05	4.30912e-05	8.94917e-05	0.146982	0.0566571	Brain_Cerebellum	4420026
ENSG00000262246.6	CORO7	protein_coding	chr16	4354542	4425705	-	9071	1.02004	1339.81	193.449	3.93806e-26	chr16_4420026_G_T_b38	-5679	chr16	4411860	G	T	1	rs6500596	128	146	0.727612	1.62117e-23	0.44292	0.0391815	9.999e-05	1.87142e-23	1.48022e-22	6.63606e-05	0.392241	0.0665715	Brain_Cortex	4420026
ENSG00000262246.6	CORO7	protein_coding	chr16	4354542	4425705	-	9095	1.04762	1177.74	188.074	1.96987e-23	chr16_4420026_G_T_b38	-5679	chr16	4404169	G	T	1	rs6500596	118	136	0.746269	1.64497e-23	0.445698	0.0394344	9.999e-05	2.63852e-21	1.91665e-20	7.72643e-05	0.450458	0.0584776	Brain_Frontal_Cortex_BA9	4420026
ENSG00000262246.6	CORO7	protein_coding	chr16	4354542	4425705	-	9062	1.05041	1088.53	174.659	1.73782e-31	chr16_4420026_G_T_b38	-5679	chr16	4411860	G	T	1	rs6500596	104	116	0.771654	3.26219e-29	0.527567	0.0397473	9.999e-05	7.40837e-30	1.98124e-28	5.60094e-05	0.64458	0.0883288	Brain_Hippocampus	4420026
ENSG00000168140.5	VASN	protein_coding	chr16	4371848	4383538	+	8951	1.05073	1126.58	178.331	2.2989e-07	chr16_4420026_G_T_b38	48178	chr16	4370786	G	T	1	rs6500596	114	125	0.755859	1.10882e-06	0.26123	0.0519839	9.999e-05	0.000166571	0.000364745	4.76873e-05	0.509843	0.157924	Brain_Hypothalamus	4420026
ENSG00000280063.1	ENSG00000280063	TEC	chr16	4346694	4348648	-	8908	1.05474	1112.96	202.615	1.52972e-08	chr16_4420026_G_T_b38	71378	chr16	4455330	G	T	1	rs6500596	128	148	0.739437	1.65136e-07	0.238354	0.0441265	9.999e-05	9.11143e-06	1.58023e-05	7.34163e-05	0.0964618	0.178311	Brain_Nucleus_accumbens_basal_ganglia	4420026
ENSG00000262246.6	CORO7	protein_coding	chr16	4354542	4425705	-	9061	1.05228	1089.83	174.179	5.68606e-22	chr16_4420026_G_T_b38	-5679	chr16	4410048	G	T	1	rs6500596	114	126	0.750988	1.61266e-18	0.306341	0.0315019	9.999e-05	6.76604e-20	6.41068e-19	6.45098e-05	0.369064	0.112356	Brain_Putamen_basal_ganglia	4420026
ENSG00000262246.6	CORO7	protein_coding	chr16	4354542	4425705	-	9032	1.03583	1262.21	148.282	1.14752e-14	chr16_4420026_G_T_b38	-5679	chr16	4411860	G	T	1	rs6500596	83	92	0.773399	2.41463e-13	0.376722	0.0471882	9.999e-05	5.83128e-12	3.79812e-11	3.7642e-05	0.330775	0.087786	Brain_Spinal_cord_cervical_c-1	4420026
ENSG00000280063.1	ENSG00000280063	TEC	chr16	4346694	4348648	-	8936	1.04721	1103.27	128.575	1.71081e-05	chr16_4420026_G_T_b38	71378	chr16	4351057	G	T	1	rs6500596	83	92	0.748634	7.6157e-06	0.342709	0.0737686	0.0147985	0.0151821	0.0314748	3.01063e-05	-0.307171	0.261037	Brain_Substantia_nigra	4420026
ENSG00000262246.6	CORO7	protein_coding	chr16	4354542	4425705	-	9095	1.03979	1308.32	391.444	2.30784e-05	chr16_4420026_G_T_b38	-5679	chr16	4428321	G	T	1	rs6500596	212	240	0.765166	3.13379e-05	0.135541	0.0322164	0.0256974	0.0254247	0.0204259	6.50659e-05	0.081734	0.0434151	Breast_Mammary_Tissue	4420026
ENSG00000280063.1	ENSG00000280063	TEC	chr16	4346694	4348648	-	8942	1.04199	1299.78	514.79	5.03286e-23	chr16_4420026_G_T_b38	71378	chr16	4343375	G	T	1	rs6500596	291	339	0.738829	2.11418e-06	0.120242	0.025099	9.999e-05	1.00488e-20	1.08431e-20	0.0001879	-0.481172	0.119797	Cells_Cultured_fibroblasts	4420026
ENSG00000280063.1	ENSG00000280063	TEC	chr16	4346694	4348648	-	8942	1.03259	1331.74	241.392	1.52488e-25	chr16_4420026_G_T_b38	71378	chr16	4343375	G	T	1	rs6500596	139	159	0.756135	1.49991e-07	0.232536	0.0431075	9.999e-05	3.93213e-23	2.1466e-22	7.41343e-05	-0.448627	0.0715519	Cells_EBV-transformed_lymphocytes	4420026
ENSG00000262246.6	CORO7	protein_coding	chr16	4354542	4425705	-	9095	1.06673	1176.54	301.783	1.95178e-08	chr16_4420026_G_T_b38	-5679	chr16	4404169	G	T	1	rs6500596	175	198	0.763158	5.71059e-08	0.139437	0.0251297	9.999e-05	1.09298e-05	1.36985e-05	8.82674e-05	0.088183	0.0758351	Colon_Sigmoid	4420026
ENSG00000103415.12	HMOX2	protein_coding	chr16	4474793	4510347	+	9147	1.03638	1390.93	361.869	5.25673e-09	chr16_4420026_G_T_b38	-54767	chr16	4452409	G	T	1	rs6500596	209	237	0.752092	3.94158e-06	-0.107653	0.0230115	9.999e-05	4.68048e-06	5.97816e-06	7.08691e-05	-0.0885672	0.0524416	Colon_Transverse	4420026
ENSG00000153406.14	NMRAL1	protein_coding	chr16	4461691	4495763	-	9168	1.03523	1347.74	296.15	7.56787e-47	chr16_4420026_G_T_b38	-75737	chr16	4510928	G	T	1	rs6500596	183	209	0.740695	8.59826e-32	-0.588386	0.045022	9.999e-05	3.07239e-45	4.68682e-44	6.21276e-05	-0.385615	0.0480071	Esophagus_Gastroesophageal_Junction	4420026
ENSG00000280063.1	ENSG00000280063	TEC	chr16	4346694	4348648	-	8942	1.0421	1229.6	478.708	2.89948e-29	chr16_4420026_G_T_b38	71378	chr16	4343375	G	T	1	rs6500596	275	316	0.742671	1.7594e-07	0.166189	0.0314052	9.999e-05	2.96992e-27	7.67916e-27	0.000138362	-0.56707	0.120279	Esophagus_Mucosa	4420026
ENSG00000262246.6	CORO7	protein_coding	chr16	4354542	4425705	-	9095	1.04219	1225.84	428.686	7.9359e-11	chr16_4420026_G_T_b38	-5679	chr16	4410048	G	T	1	rs6500596	248	282	0.748663	3.11434e-10	0.161663	0.02516	9.999e-05	4.83293e-08	4.5056e-08	0.000122441	0.0488425	0.0551062	Esophagus_Muscularis	4420026
ENSG00000262246.6	CORO7	protein_coding	chr16	4354542	4425705	-	9095	1.05643	1273.73	342.907	6.5686e-07	chr16_4420026_G_T_b38	-5679	chr16	4433000	G	T	1	rs6500596	209	233	0.746739	2.47673e-07	0.162219	0.0308858	0.00039996	0.000546922	0.000508458	8.43459e-05	0.0904062	0.0571412	Heart_Atrial_Appendage	4420026
ENSG00000153406.14	NMRAL1	protein_coding	chr16	4461691	4495763	-	9168	1.05238	1314.15	332.754	2.78384e-72	chr16_4420026_G_T_b38	-75737	chr16	4473207	G	T	1	rs6500596	210	238	0.735556	7.56155e-40	-0.703561	0.0472328	9.999e-05	9.29862e-73	5.19769e-71	7.03914e-05	-0.947985	0.0612706	Heart_Left_Ventricle	4420026
ENSG00000153406.14	NMRAL1	protein_coding	chr16	4461691	4495763	-	9154	1.03463	1273.46	184.216	6.46971e-19	chr16_4420026_G_T_b38	-75737	chr16	4456231	G	T	1	rs6500596	113	130	0.750958	6.74846e-14	-0.507181	0.0630489	9.999e-05	2.43799e-16	2.40202e-15	3.45681e-05	-0.525093	0.0841443	Liver	4420026
ENSG00000280063.1	ENSG00000280063	TEC	chr16	4346694	4348648	-	8942	1.06927	1103.94	457.955	4.87463e-39	chr16_4420026_G_T_b38	71378	chr16	4343375	G	T	1	rs6500596	276	323	0.731281	8.36755e-10	0.188771	0.0301971	9.999e-05	1.88055e-38	1.07391e-37	0.000127332	-0.52085	0.113485	Lung	4420026
ENSG00000103423.14	DNAJA3	protein_coding	chr16	4425805	4456775	+	9093	1.04936	1239.26	650.198	1.13095e-39	chr16_4420026_G_T_b38	-5779	chr16	4426088	G	T	1	rs6500596	361	415	0.745711	2.34318e-40	0.237161	0.0167808	9.999e-05	2.33156e-38	7.26881e-38	0.000156203	0.17081	0.0382414	Muscle_Skeletal	4420026
ENSG00000280063.1	ENSG00000280063	TEC	chr16	4346694	4348648	-	8942	1.01233	1338.04	538.592	8.5255e-49	chr16_4420026_G_T_b38	71378	chr16	4343375	G	T	1	rs6500596	295	341	0.744378	5.95398e-10	0.211441	0.0335882	9.999e-05	3.16823e-46	9.9051e-46	0.000150904	-0.786501	0.0934286	Nerve_Tibial	4420026
ENSG00000153406.14	NMRAL1	protein_coding	chr16	4461691	4495763	-	9159	1.03014	1318.14	137.753	9.8169e-10	chr16_4420026_G_T_b38	-75737	chr16	4460425	G	T	1	rs6500596	77	84	0.78125	2.93842e-08	-0.365232	0.062475	9.999e-05	8.48807e-07	4.64255e-06	2.25632e-05	-0.266987	0.0743916	Ovary	4420026
ENSG00000280063.1	ENSG00000280063	TEC	chr16	4346694	4348648	-	8942	1.04666	1194.47	256.96	4.20891e-23	chr16_4420026_G_T_b38	71378	chr16	4343375	G	T	1	rs6500596	168	193	0.733425	4.87401e-05	0.227063	0.055069	9.999e-05	6.1952e-21	3.03186e-20	7.39359e-05	-0.673842	0.0957888	Pancreas	4420026
ENSG00000280063.1	ENSG00000280063	TEC	chr16	4346694	4348648	-	8940	1.04553	1071.96	226.445	2.25822e-15	chr16_4420026_G_T_b38	71378	chr16	4351057	G	T	1	rs6500596	142	164	0.736334	2.71008e-05	0.228793	0.0535306	9.999e-05	7.02095e-13	2.75833e-12	6.44013e-05	-0.364087	0.125833	Pituitary	4420026
ENSG00000262246.6	CORO7	protein_coding	chr16	4354542	4425705	-	9095	1.05954	1236.3	200.044	4.33751e-06	chr16_4420026_G_T_b38	-5679	chr16	4410113	G	T	1	rs6500596	132	153	0.727758	6.83899e-06	0.183676	0.0398771	0.00369963	0.00381551	0.00606648	4.64108e-05	0.00735573	0.0761068	Prostate	4420026
ENSG00000280063.1	ENSG00000280063	TEC	chr16	4346694	4348648	-	8942	1.04394	1219.83	508.797	2.90711e-33	chr16_4420026_G_T_b38	71378	chr16	4343375	G	T	1	rs6500596	288	328	0.747304	2.95375e-06	0.139861	0.0296284	9.999e-05	1.76775e-31	5.23459e-31	0.000142678	-0.705653	0.136301	Skin_Not_Sun_Exposed_Suprapubic	4420026
ENSG00000280063.1	ENSG00000280063	TEC	chr16	4346694	4348648	-	8942	1.0571	1144.3	591.213	3.86819e-37	chr16_4420026_G_T_b38	71378	chr16	4343375	G	T	1	rs6500596	327	370	0.753662	1.07136e-05	0.147482	0.0332512	9.999e-05	5.3761e-36	1.27496e-35	0.000205171	-0.874421	0.102498	Skin_Sun_Exposed_Lower_leg	4420026
ENSG00000153406.14	NMRAL1	protein_coding	chr16	4461691	4495763	-	9168	1.03079	1465.33	150.17	3.32146e-22	chr16_4420026_G_T_b38	-75737	chr16	4478633	G	T	1	rs6500596	85	100	0.757282	2.10144e-11	-0.475051	0.0660698	9.999e-05	1.31116e-19	2.79746e-18	2.73268e-05	-0.271435	0.0597924	Small_Intestine_Terminal_Ileum	4420026
ENSG00000103415.12	HMOX2	protein_coding	chr16	4474793	4510347	+	9147	1.05735	1366.1	196.961	8.16029e-26	chr16_4420026_G_T_b38	-54767	chr16	4487103	G	T	1	rs6500596	126	143	0.741877	3.85345e-15	-0.403619	0.0477652	9.999e-05	5.98751e-24	4.51048e-23	6.98016e-05	-0.39084	0.0650578	Spleen	4420026
ENSG00000153406.14	NMRAL1	protein_coding	chr16	4461691	4495763	-	9168	1.04437	1349.66	296.32	1.34275e-27	chr16_4420026_G_T_b38	-75737	chr16	4486933	G	T	1	rs6500596	187	213	0.738329	2.89072e-18	-0.241888	0.0261835	9.999e-05	1.57162e-25	1.33681e-24	5.62256e-05	-0.316063	0.0974811	Stomach	4420026
ENSG00000280063.1	ENSG00000280063	TEC	chr16	4346694	4348648	-	8942	1.0417	1225.45	304.66	1.31071e-16	chr16_4420026_G_T_b38	71378	chr16	4353140	G	T	1	rs6500596	191	221	0.732446	9.39966e-09	0.2127	0.0361367	9.999e-05	4.61747e-14	8.1156e-14	0.000107367	-0.3679	0.104446	Testis	4420026
ENSG00000280063.1	ENSG00000280063	TEC	chr16	4346694	4348648	-	8942	1.03807	1216.02	537.96	3.40684e-39	chr16_4420026_G_T_b38	71378	chr16	4343375	G	T	1	rs6500596	303	347	0.745228	5.50407e-06	0.149946	0.0327024	9.999e-05	1.83333e-37	4.35123e-37	0.000168594	-0.684872	0.0976052	Thyroid	4420026
ENSG00000153406.14	NMRAL1	protein_coding	chr16	4461691	4495763	-	9125	1.0638	1237.09	100.599	1.47807e-10	chr16_4420026_G_T_b38	-75737	chr16	4537788	G	T	1	rs6500596	62	68	0.776316	5.83528e-07	-0.395188	0.0745846	9.999e-05	6.60669e-08	6.94989e-07	2.06629e-05	0.288405	0.0797275	Uterus	4420026
ENSG00000153406.14	NMRAL1	protein_coding	chr16	4461691	4495763	-	9149	1.02373	1306.92	119.792	2.14256e-07	chr16_4420026_G_T_b38	-75737	chr16	4460425	G	T	1	rs6500596	67	74	0.782353	1.2586e-06	-0.308395	0.0606821	9.999e-05	0.000228225	0.00122569	1.63003e-05	-0.161258	0.106693	Vagina	4420026
ENSG00000153406.14	NMRAL1	protein_coding	chr16	4461691	4495763	-	9168	1.0661	1223.35	627.605	8.96768e-82	chr16_4420026_G_T_b38	-75737	chr16	4468204	G	T	1	rs6500596	355	408	0.745	4.20007e-38	-0.357663	0.0261397	9.999e-05	7.48709e-84	8.57195e-83	0.000134109	-0.736949	0.0665956	Whole_Blood	4420026

## Sheet: Supplementary Table S4
	λGC (Sex only)	λGC (Sex+ PC1-3)	λGC (Sex+ PC1-5)	λGC (Sex+ PC1-10)
Diabetes	1.0207	1.0422	1.0693	1.1289
Eye diseases	1.0202	1.0518	1.0799	1.1479
Hypertension	1.0398	1.0693	1.0973	1.1557
